# Supplementary material for: RNAi‐mediated gene silencing of a 26S proteasome subunit increases mortality of the Japanese beetle Popillia japonica
Source: Pest Manag Sci. 2025 Oct 6;82(1):1066–78. doi: 10.1002/ps.70265 (PMC12713707; doi:10.1002/ps.70265)
Supplement: Supplementary file 3 — Dataset S1. Survival data of Popillia japonica. [file PS-82-1066-s002.xlsx]

## Sheet: Screening experiment
Survival data of Popillia japonica post-wintering larvae either injected with dsRNAs targeting the selected genes (regulatory particle non-ATPase 6-RPN, shibire_dynamin-like protein-SHI, coat protein β'-COPI, signal recognition particle 54k- SRP54, ras opposite-ROP) or the green fluorescent protein (GFP), or not treated (NT), up to 14 days (Fig. 2a). Failure: death event; Censored: sampling of al…
Treatment	Time (days)	Event
GFP	1	Failure
GFP	1	Failure
GFP	1	Failure
GFP	1	Failure
GFP	1	Failure
GFP	1	Failure
GFP	1	Failure
GFP	2	Failure
GFP	2	Failure
GFP	2	Failure
GFP	2	Failure
GFP	2	Failure
GFP	2	Failure
GFP	3	Failure
GFP	3	Failure
GFP	3	Failure
GFP	3	Censored
GFP	3	Censored
GFP	3	Censored
GFP	3	Censored
GFP	6	Censored
GFP	6	Censored
GFP	6	Censored
GFP	6	Censored
GFP	1	Failure
GFP	1	Failure
GFP	1	Failure
GFP	1	Failure
GFP	1	Failure
GFP	1	Failure
GFP	2	Failure
GFP	2	Failure
GFP	2	Failure
GFP	2	Failure
GFP	5	Failure
GFP	5	Failure
GFP	5	Failure
GFP	9	Censored
GFP	9	Censored
GFP	9	Censored
GFP	9	Censored
GFP	14	Censored
GFP	14	Censored
GFP	14	Censored
GFP	14	Censored
GFP	14	Censored
GFP	14	Censored
GFP	14	Censored
SHI	1	Failure
SHI	1	Failure
SHI	1	Failure
SHI	1	Failure
SHI	1	Failure
SHI	1	Failure
SHI	1	Failure
SHI	1	Failure
SHI	3	Failure
SHI	3	Failure
SHI	3	Failure
SHI	3	Censored
SHI	3	Censored
SHI	3	Censored
SHI	3	Censored
SHI	6	Failure
SHI	6	Failure
SHI	6	Failure
SHI	6	Censored
SHI	6	Censored
SHI	6	Censored
SHI	6	Censored
SHI	9	Censored
SHI	9	Censored
SHI	1	Failure
SHI	2	Failure
SHI	2	Failure
SHI	5	Failure
SHI	5	Failure
SHI	6	Failure
SHI	6	Failure
SHI	9	Censored
ROP	1	Failure
ROP	1	Failure
ROP	1	Failure
ROP	2	Failure
ROP	2	Censored
ROP	2	Censored
ROP	2	Censored
ROP	2	Censored
ROP	5	Failure
ROP	5	Failure
ROP	8	Failure
ROP	8	Censored
ROP	8	Censored
ROP	8	Censored
ROP	8	Censored
ROP	11	Censored
ROP	1	Failure
ROP	1	Failure
ROP	1	Failure
ROP	1	Failure
ROP	4	Failure
ROP	4	Failure
ROP	4	Failure
ROP	4	Failure
ROP	4	Failure
ROP	4	Failure
ROP	4	Failure
ROP	5	Failure
ROP	5	Censored
ROP	5	Censored
ROP	5	Censored
ROP	5	Censored
ROP	8	Censored
ROP	8	Censored
ROP	8	Censored
ROP	8	Censored
SPR54	1	Failure
SPR54	1	Failure
SPR54	1	Failure
SPR54	2	Failure
SPR54	2	Failure
SPR54	2	Failure
SPR54	2	Failure
SPR54	2	Failure
SPR54	2	Failure
SPR54	2	Failure
SPR54	2	Failure
SPR54	2	Failure
SPR54	2	Failure
SPR54	3	Failure
SPR54	3	Censored
SPR54	3	Censored
SPR54	3	Censored
SPR54	3	Censored
SPR54	7	Censored
SPR54	7	Censored
SPR54	7	Censored
SPR54	7	Censored
SPR54	9	Censored
SPR54	9	Censored
RPN	3	Failure
RPN	3	Failure
RPN	3	Failure
RPN	3	Failure
RPN	3	Failure
RPN	3	Failure
RPN	3	Failure
RPN	3	Failure
RPN	3	Failure
RPN	3	Failure
RPN	3	Failure
RPN	3	Failure
RPN	3	Failure
RPN	3	Failure
RPN	3	Failure
RPN	3	Failure
RPN	3	Failure
RPN	3	Failure
RPN	3	Failure
RPN	3	Censored
RPN	3	Censored
RPN	3	Censored
RPN	3	Censored
RPN	5	Censored
COPI	3	Failure
COPI	3	Failure
COPI	3	Failure
COPI	3	Failure
COPI	3	Failure
COPI	3	Failure
COPI	3	Failure
COPI	3	Failure
COPI	3	Failure
COPI	3	Censored
COPI	3	Censored
COPI	3	Censored
COPI	3	Censored
COPI	5	Failure
COPI	5	Censored
COPI	5	Censored
COPI	5	Censored
COPI	5	Censored
COPI	10	Failure
COPI	10	Censored
COPI	10	Censored
COPI	10	Censored
COPI	14	Failure
COPI	14	Censored
NT	3	Failure
NT	3	Failure
NT	5	Failure
NT	13	Censored
NT	13	Censored
NT	13	Censored
NT	13	Censored
NT	14	Censored
NT	14	Censored
NT	14	Censored
NT	14	Censored
NT	14	Censored
NT	14	Censored

## Sheet: Over-time silencing experiment
Survival data of Popillia japonica pre-wintering larvae either injected with dsRNAs targeting the selected genes (regulatory particle non-ATPase 6-RPN, shibire_dynamin-like protein-SHI) or the green fluorescent protein (GFP), or not treated (NT), up to 21 days (Fig. 3a). Failure: death event; Censored: sampling of alive insect.
Treatment	Time (days)	Event
GFP	1	Failure
GFP	1	Failure
GFP	1	Failure
GFP	1	Failure
GFP	1	Failure
GFP	4	Failure
GFP	4	Failure
GFP	7	Failure
GFP	8	Censored
GFP	8	Censored
GFP	8	Censored
GFP	8	Censored
GFP	8	Censored
GFP	15	Censored
GFP	15	Censored
GFP	15	Censored
GFP	15	Censored
GFP	15	Censored
GFP	19	Failure
GFP	22	Censored
GFP	22	Censored
GFP	22	Censored
GFP	22	Censored
GFP	22	Censored
GFP	22	Censored
GFP	22	Censored
GFP	22	Censored
GFP	22	Censored
GFP	22	Censored
GFP	22	Censored
RPN	1	Failure
RPN	1	Failure
RPN	1	Failure
RPN	1	Failure
RPN	4	Failure
RPN	4	Failure
RPN	4	Failure
RPN	4	Failure
RPN	7	Failure
RPN	8	Censored
RPN	8	Censored
RPN	8	Censored
RPN	8	Censored
RPN	8	Censored
RPN	11	Failure
RPN	12	Failure
RPN	12	Failure
RPN	13	Failure
RPN	15	Censored
RPN	15	Censored
RPN	15	Censored
RPN	15	Censored
RPN	15	Censored
RPN	19	Failure
RPN	20	Failure
RPN	20	Failure
RPN	21	Failure
RPN	22	Censored
RPN	22	Censored
RPN	22	Censored
SHI	1	Failure
SHI	1	Failure
SHI	4	Failure
SHI	4	Failure
SHI	4	Failure
SHI	4	Failure
SHI	4	Failure
SHI	8	Censored
SHI	8	Censored
SHI	8	Censored
SHI	8	Censored
SHI	8	Censored
SHI	11	Failure
SHI	12	Failure
SHI	14	Failure
SHI	15	Failure
SHI	15	Censored
SHI	15	Censored
SHI	15	Censored
SHI	15	Censored
SHI	15	Censored
SHI	22	Censored
SHI	22	Censored
SHI	22	Censored
SHI	22	Censored
SHI	22	Censored
SHI	22	Censored
SHI	22	Censored
SHI	22	Censored
SHI	22	Censored
NT	3	Failure
NT	3	Failure
NT	6	Failure
NT	10	Failure
NT	10	Failure
NT	10	Failure
NT	10	Failure
NT	19	Failure
NT	21	Failure
NT	21	Censored
NT	21	Censored
NT	21	Censored
NT	21	Censored
NT	21	Censored
NT	21	Censored
NT	21	Censored
NT	21	Censored
NT	21	Censored
NT	21	Censored
NT	21	Censored

## Sheet: Adults_injection
Survival data of Popillia japonica adults either injected with dsRNAs targeting the selected genes (regulatory particle non-ATPase 6-RPN, shibire_dynamin-like protein-SHI) or the green fluorescent protein (GFP), or not treated (NT), up to 14 days (Fig. 5a). Failure: death event; Censored: sampling of alive insect.
Treatment	Time (days)	Event
GFP	1	Failure
GFP	1	Failure
GFP	1	Failure
GFP	1	Failure
GFP	1	Failure
GFP	1	Failure
GFP	1	Failure
GFP	2	Failure
GFP	2	Failure
GFP	5	Failure
GFP	6	Failure
GFP	7	Failure
GFP	7	Failure
GFP	8	Failure
GFP	9	Failure
GFP	9	Failure
GFP	12	Failure
GFP	12	Failure
GFP	12	Failure
GFP	14	Failure
GFP	14	Failure
GFP	14	Censored
GFP	14	Censored
GFP	14	Censored
GFP	14	Censored
GFP	14	Censored
GFP	14	Censored
RPN	1	Failure
RPN	1	Failure
RPN	1	Failure
RPN	2	Failure
RPN	2	Failure
RPN	2	Failure
RPN	2	Failure
RPN	2	Failure
RPN	2	Failure
RPN	2	Failure
RPN	3	Failure
RPN	6	Failure
RPN	6	Failure
RPN	6	Failure
RPN	6	Failure
RPN	6	Failure
RPN	6	Failure
RPN	6	Failure
RPN	7	Failure
RPN	7	Failure
RPN	7	Failure
RPN	7	Failure
RPN	8	Failure
RPN	9	Failure
RPN	10	Failure
RPN	10	Failure
RPN	10	Failure
RPN	10	Failure
RPN	10	Failure
RPN	10	Failure
SHI	1	Failure
SHI	1	Failure
SHI	2	Failure
SHI	2	Failure
SHI	2	Failure
SHI	2	Failure
SHI	2	Failure
SHI	5	Failure
SHI	6	Failure
SHI	6	Failure
SHI	6	Failure
SHI	7	Failure
SHI	7	Failure
SHI	9	Failure
SHI	9	Failure
SHI	9	Failure
SHI	9	Failure
SHI	12	Failure
SHI	12	Failure
SHI	12	Failure
NT	1	Failure
NT	1	Failure
NT	2	Failure
NT	7	Failure
NT	7	Failure
NT	9	Failure
NT	9	Failure
NT	12	Failure
NT	12	Failure
NT	12	Failure
NT	12	Failure
NT	13	Failure
NT	13	Failure
NT	13	Failure
NT	13	Failure
NT	14	Failure
NT	14	Failure
NT	14	Failure
NT	14	Censored
NT	14	Censored
NT	14	Censored
NT	14	Censored
NT	14	Censored
NT	14	Censored
NT	14	Censored
NT	14	Censored
NT	14	Censored
NT	14	Censored
NT	14	Censored
NT	14	Censored

## Sheet: Adults_leaf discs
Survival data of Popillia japonica adults fed on leaf discs treated either with dsRNAs targeting the selected genes (regulatory particle non-ATPase 6-RPN, shibire_dynamin-like protein-SHI) or the green fluorescent protein (GFP), or not treated (NT), up to 14 days (Fig. S2a). Failure: death event; Censored: sampling of alive insect.
Treatment	Time (days)	Event
GFP	1	Failure
GFP	2	Failure
GFP	12	Failure
GFP	14	Censored
GFP	14	Censored
GFP	14	Censored
GFP	14	Censored
GFP	14	Censored
GFP	14	Censored
SHI	14	Failure
SHI	14	Censored
SHI	14	Censored
SHI	14	Censored
SHI	14	Censored
SHI	14	Censored
SHI	14	Censored
SHI	14	Censored
RPN	2	Failure
RPN	12	Failure
RPN	14	Censored
RPN	14	Censored
RPN	14	Censored
RPN	14	Censored
RPN	14	Censored
RPN	14	Censored
NT	1	Failure
NT	1	Failure
NT	6	Failure
NT	14	Censored
NT	14	Censored
NT	14	Censored
NT	14	Censored
NT	14	Censored
NT	14	Censored

## Sheet: Adults_mass feeding
Survival data of Popillia japonica adults mass fed on leaves either treated with dsRNAs targeting the selected gene (regulatory particle non-ATPase 6-dsRPN) or not treated (NT), up to 14 days (Fig. 6a). Failure: death event; Censored: sampling of alive insect.
Treatment	Time (days)	Event
NT	7	Failure
NT	11	Failure
NT	12	Failure
NT	13	Failure
NT	14	Failure
NT	14	Censored
NT	14	Censored
NT	14	Censored
NT	14	Censored
RPN	1	Failure
RPN	1	Failure
RPN	1	Failure
RPN	4	Failure
RPN	5	Failure
RPN	12	Failure
RPN	13	Failure
RPN	14	Censored
RPN	14	Censored
RPN	14	Censored
