# Supplementary material for: RNAi‐mediated gene silencing of a 26S proteasome subunit increases mortality of the Japanese beetle Popillia japonica
Source: Pest Manag Sci. 2025 Oct 6;82(1):1066–78. doi: 10.1002/ps.70265 (PMC12713707; doi:10.1002/ps.70265)
Supplement: Supplementary file 4 — Dataset S2. Normalized expression values. [file PS-82-1066-s003.xlsx]

## Sheet: Screening experiment
Normalized expression values of selected transcripts measured in Popillia japonica post-wintering larvae either injected with dsRNAs targeting the selected genes (regulatory particle non-ATPase 6-dsRPN, shibire_dynamin-like protein-SHI, coat protein β'-dsCOPI, signal recognition particle 54k-dsSRP54, ras opposite-dsROP) or the green fluorescent protein (dsGFP).
Sample ID	dsRNA treatment	qPCR Target	Normalized Expression
466	dsGFP	SHI	0.886089
467	dsGFP	SHI	0.883423
468	dsGFP	SHI	0.517538
470	dsGFP	SHI	0.526291
428	dsGFP	SHI	0.915613
429	dsGFP	SHI	0.684163
430	dsGFP	SHI	1.25401
431	dsGFP	SHI	0.425651
433	dsGFP	SHI	0.764714
440	dsGFP	SHI	0.683226
441	dsGFP	SHI	0.279584
442	dsGFP	SHI	0.812096
458	dsGFP	SHI	0.508857
460	dsGFP	SHI	0.891724
461	dsGFP	SHI	1.10265
432	dsSHI	SHI	0.24413
433	dsSHI	SHI	0.263494
434	dsSHI	SHI	0.479929
435	dsSHI	SHI	0.251737
444	dsSHI	SHI	0.233404
445	dsSHI	SHI	0.316624
446	dsSHI	SHI	0.14839
447	dsSHI	SHI	0.166006
452	dsSHI	SHI	0.18345
462	dsSHI	SHI	0.296529
466	dsGFP	RPN	0.872626
467	dsGFP	RPN	0.830842
468	dsGFP	RPN	0.449171
470	dsGFP	RPN	0.633432
428	dsGFP	RPN	1.23192
429	dsGFP	RPN	1.25692
430	dsGFP	RPN	1.05342
431	dsGFP	RPN	1.12567
433	dsGFP	RPN	1.17174
440	dsGFP	RPN	0.811975
441	dsGFP	RPN	0.930104
442	dsGFP	RPN	1.24127
458	dsGFP	RPN	1.03263
460	dsGFP	RPN	0.840549
461	dsGFP	RPN	0.936198
625	dsRPN	RPN	0.36644
626	dsRPN	RPN	1.66839
627	dsRPN	RPN	0.20884
628	dsRPN	RPN	0.400946
633	dsRPN	RPN	0.138257
466	dsGFP	ROP	0.528155
467	dsGFP	ROP	0.521403
468	dsGFP	ROP	0.391389
470	dsGFP	ROP	0.36493
428	dsGFP	ROP	0.536148
429	dsGFP	ROP	0.424624
430	dsGFP	ROP	1.25401
431	dsGFP	ROP	0.467798
433	dsGFP	ROP	0.490345
440	dsGFP	ROP	0.561165
441	dsGFP	ROP	0.380759
442	dsGFP	ROP	0.433956
458	dsGFP	ROP	0.502647
460	dsGFP	ROP	0.526147
461	dsGFP	ROP	0.611423
463	dsROP	ROP	0.850505
464	dsROP	ROP	0.345097
436	dsROP	ROP	0.228541
437	dsROP	ROP	0.372268
438	dsROP	ROP	0.155708
439	dsROP	ROP	0.208138
448	dsROP	ROP	0.251239
449	dsROP	ROP	0.142344
450	dsROP	ROP	0.134675
451	dsROP	ROP	0.227081
454	dsROP	ROP	0.663991
456	dsROP	ROP	0.306167
457	dsROP	ROP	0.294817
466	dsGFP	COPI	1.52587
467	dsGFP	COPI	1.35827
468	dsGFP	COPI	2.56112
470	dsGFP	COPI	1.17467
428	dsGFP	COPI	1.57359
429	dsGFP	COPI	1.04031
430	dsGFP	COPI	1.25401
431	dsGFP	COPI	0.845584
433	dsGFP	COPI	2.65544
440	dsGFP	COPI	1.22398
441	dsGFP	COPI	1.0651
442	dsGFP	COPI	1.77624
458	dsGFP	COPI	0.893873
460	dsGFP	COPI	1.83054
461	dsGFP	COPI	0.418148
654	dsCOPI	COPI	0.335304
655	dsCOPI	COPI	0.117584
656	dsCOPI	COPI	0.0637991
657	dsCOPI	COPI	2.34431
629	dsCOPI	COPI	0.525984
630	dsCOPI	COPI	1.8632
631	dsCOPI	COPI	0.667239
632	dsCOPI	COPI	0.710444
636	dsCOPI	COPI	0.232692
637	dsCOPI	COPI	0.491205
638	dsCOPI	COPI	0.248303
639	dsCOPI	COPI	0.374865
466	dsGFP	SRP54	0.887942
467	dsGFP	SRP54	0.774553
468	dsGFP	SRP54	0.869982
470	dsGFP	SRP54	0.639408
428	dsGFP	SRP54	0.908247
429	dsGFP	SRP54	0.788115
430	dsGFP	SRP54	0.593158
431	dsGFP	SRP54	0.574185
433	dsGFP	SRP54	0.752073
440	dsGFP	SRP54	0.575572
441	dsGFP	SRP54	0.995893
442	dsGFP	SRP54	0.364942
458	dsGFP	SRP54	0.462773
460	dsGFP	SRP54	0.895644
461	dsGFP	SRP54	0.79091
475	dsSRP54	SRP54	0.199918
476	dsSRP54	SRP54	0.652506
477	dsSRP54	SRP54	0.715977
478	dsSRP54	SRP54	0.124806
621	dsSRP54	SRP54	0.242679
622	dsSRP54	SRP54	0.375182
623	dsSRP54	SRP54	0.172176
624	dsSRP54	SRP54	0.0801325
634	dsSRP54	SRP54	0.156981
635	dsSRP54	SRP54	0.32501

## Sheet: Over-time silencing experiment 
Normalized expression values of selected transcripts measured in Popillia japonica pre-wintering larvae either injected with dsRNAs targeting the selected genes (regulatory particle non-ATPase 6-dsRPN, shibire_dynamin-like protein-SHI) or the green fluorescent protein (dsGFP) measured at 7, 14 and 21 days post injection (dpi).
Sample ID	dsRNA treatment	dpi	qPCR Target	Normalized Expression
2726	dsGFP	7	RPN	1.23725
2727	dsGFP	7	RPN	1.07417
2728	dsGFP	7	RPN	1.05656
2729	dsGFP	7	RPN	1.24156
2730	dsGFP	7	RPN	1.01323
2731	dsRPN	7	RPN	0.678972
2732	dsRPN	7	RPN	0.337488
2733	dsRPN	7	RPN	0.273976
2734	dsRPN	7	RPN	0.343782
2735	dsRPN	7	RPN	0.264704
2793	dsGFP	14	RPN	0.927521
2794	dsGFP	14	RPN	1.44649
2795	dsGFP	14	RPN	1.58565
2796	dsGFP	14	RPN	1.10795
2797	dsGFP	14	RPN	1.3888
2798	dsRPN	14	RPN	0.339826
2799	dsRPN	14	RPN	0.280828
2800	dsRPN	14	RPN	0.308155
2801	dsRPN	14	RPN	0.522324
2802	dsRPN	14	RPN	0.371057
2822	dsGFP	21	RPN	1.25414
2823	dsGFP	21	RPN	1.62987
2824	dsGFP	21	RPN	2.47804
2825	dsGFP	21	RPN	3.25531
2826	dsGFP	21	RPN	2.90263
2833	dsRPN	21	RPN	0.411335
2834	dsRPN	21	RPN	0.496816
2835	dsRPN	21	RPN	0.449682
2726	dsGFP	7	SHI	0.587466
2727	dsGFP	7	SHI	0.837307
2728	dsGFP	7	SHI	0.743046
2729	dsGFP	7	SHI	0.776555
2730	dsGFP	7	SHI	0.782649
2736	dsSHI	7	SHI	0.251151
2737	dsSHI	7	SHI	0.190199
2738	dsSHI	7	SHI	0.766007
2739	dsSHI	7	SHI	0.183828
2740	dsSHI	7	SHI	0.286247
2793	dsGFP	14	SHI	0.444008
2794	dsGFP	14	SHI	0.200535
2795	dsGFP	14	SHI	0.39424
2796	dsGFP	14	SHI	0.343926
2797	dsGFP	14	SHI	0.336322
2803	dsSHI	14	SHI	0.386784
2804	dsSHI	14	SHI	0.29382
2805	dsSHI	14	SHI	0.22215
2806	dsSHI	14	SHI	0.212636
2807	dsSHI	14	SHI	0.214822
2822	dsGFP	21	SHI	1.25492
2823	dsGFP	21	SHI	1.10404
2824	dsGFP	21	SHI	1.10647
2825	dsGFP	21	SHI	1.61559
2826	dsGFP	21	SHI	3.31222
2836	dsSHI	21	SHI	1.18037
2837	dsSHI	21	SHI	3.94416
2838	dsSHI	21	SHI	0.581589
2839	dsSHI	21	SHI	1.35938
2840	dsSHI	21	SHI	1.3919

## Sheet: Adults_injection
Normalized expression values of selected transcripts measured in Popillia japonica adults either injected with dsRNAs targeting the selected genes (regulatory particle non-ATPase 6-dsRPN, shibire_dynamin-like protein-SHI) or the green fluorescent protein (dsGFP).
Sample ID	dsRNA treatment	qPCR Target	Normalized Expression
1984	dsGFP	RPN	0.286935
1985	dsGFP	RPN	0.200311
1986	dsGFP	RPN	0.405718
1987	dsGFP	RPN	0.730772
1988	dsGFP	RPN	0.880653
1989	dsGFP	RPN	0.425509
1990	dsGFP	RPN	0.69302
1991	dsGFP	RPN	0.162125
2012	dsGFP	RPN	0.461933
1931	dsRPN	RPN	0.39659
1933	dsRPN	RPN	0.0848219
1984	dsGFP	SHI	0.549539
1985	dsGFP	SHI	0.442509
1986	dsGFP	SHI	0.823803
1987	dsGFP	SHI	0.701503
1988	dsGFP	SHI	0.29308
1989	dsGFP	SHI	0.22558
1990	dsGFP	SHI	0.618508
1991	dsGFP	SHI	0.419194
2012	dsGFP	SHI	0.670801
1961	dsSHI	SHI	0.260602
1962	dsSHI	SHI	0.258151
1963	dsSHI	SHI	0.129514

## Sheet: Adults_leaf discs
Normalized expression values of selected transcripts measured in Popillia japonica adults fed on leaf discs treated either with dsRNAs targeting the selected genes (regulatory particle non-ATPase 6-dsRPN, shibire_dynamin-like protein-SHI) or the green fluorescent protein (dsGFP).
Sample ID	dsRNA treatment	qPCR Target	Normalized Expression
1840	dsGFP	RPN	0.950863
1841	dsGFP	RPN	0.476267
1842	dsGFP	RPN	0.922237
1843	dsGFP	RPN	0.571496
1844	dsGFP	RPN	1.1926
1845	dsGFP	RPN	0.142962
1846	dsRPN	RPN	0.629596
1847	dsRPN	RPN	0.345024
1848	dsRPN	RPN	1.05596
1849	dsRPN	RPN	1.3039
1850	dsRPN	RPN	0.827127
1851	dsRPN	RPN	0.23266
1840	dGFP	SHI	0.397652
1841	dGFP	SHI	0.659228
1842	dGFP	SHI	0.437852
1843	dGFP	SHI	0.653723
1844	dGFP	SHI	0.303182
1845	dGFP	SHI	0.355762
1852	dSHI	SHI	0.731304
1853	dSHI	SHI	0.149079
1854	dSHI	SHI	1.19378
1855	dSHI	SHI	0.568374
1856	dSHI	SHI	0.648002
1857	dSHI	SHI	1.08476

## Sheet: Adults_mass feeding
Normalized expression values of selected transcripts measured in Popillia japonica adults mass fed on leaves either treated with dsRNAs targeting the selected gene (regulatory particle non-ATPase 6-dsRPN) or untreated (NT).
Sample ID	treatment	qPCR Target	Normalized Expression
2013	NT	RPN	0.738356
2014	NT	RPN	0.363551
2015	NT	RPN	0.968204
2016	NT	RPN	1
2017	NT	RPN	0.974817
2018	dsRPN	RPN	0.43153
2019	dsRPN	RPN	0.408056
